# Supplementary material for: Mesenchymal Cell Growth and Differentiation on a New Biocomposite Material: A Promising Model for Regeneration Therapy
Source: Biomolecules. 2020 Mar 16;10(3):458. doi: 10.3390/biom10030458 (PMC7175166; doi:10.3390/biom10030458)
Supplement: Supplementary file 1 [file biomolecules-10-00458-s001.zip]

Archive with 5 entries (4 files):
- SM/
- SM/video 1.AVI
- SM/Video 2.AVI
- SM/Video 3.AVI
- SM/Video 4.AVI
